# Supplementary material for: BIGDML—Towards accurate quantum machine learning force fields for materials
Source: Nat Commun. 2022 Jun 29;13:3733. doi: 10.1038/s41467-022-31093-x (PMC9243122; doi:10.1038/s41467-022-31093-x)
Supplement: Supplementary file 8 — Supplementary Software [file 41467_2022_31093_MOESM8_ESM.zip]

Archive with 4 entries (4 files):
- BIGDML_MEB_calculations.py
- __MACOSX/._BIGDML_MEB_calculations.py
- BIGDML_phonon_calculations.py
- __MACOSX/._BIGDML_phonon_calculations.py
