# Supplementary material for: BIGDML—Towards accurate quantum machine learning force fields for materials
Source: Nat Commun. 2022 Jun 29;13:3733. doi: 10.1038/s41467-022-31093-x (PMC9243122; doi:10.1038/s41467-022-31093-x)
Supplement: Supplementary file 8 — Supplementary Software [file 41467_2022_31093_MOESM8_ESM.zip › BIGDML_MEB_calculations.py]

#
#                     Supplementary Software
#
#  BIGDML -- Towards Accurate Quantum Machine Learning Force Fields for Materials
#                     H.E. Sauceda et al.
#
#      Python script used for the minimum-energy path (MEB) calculations
#

import argparse

# Numpy
import numpy as np

# ASE
from ase.io import read, write
from ase.optimize import MDMin, LBFGS
from ase.neb import NEB

# BIGDML
from sgdml.intf.ase_calc import SGDMLCalculator

def load_xyz(xyz_filename, model_path, use_torch=False, pbc=True):
    atoms = read(xyz_filename)
    atoms.set_pbc(pbc)
    calc = SGDMLCalculator(model_path, use_torch=use_torch)
    atoms.set_calculator(calc)
    
    return atoms

def local_min(atoms, forc_thr=0.05, nstep=100):
    qn = LBFGS(atoms)
    qn.run(forc_thr, nstep)
    
    return atoms

def energies_distances(images):
    neb_data = np.zeros((len(images), 2))
    
    neb_data[0, 1] = images[0].get_potential_energy()
    
    pos_prev = images[0].positions
    
    dist_total = 0.0
    
    for i, image in enumerate(images[1:]):
        pos_curr = image.positions
        pos_diff = pos_curr - pos_prev
        pos_dist = np.linalg.norm(pos_diff)
        
        pos_prev = pos_curr
        dist_total += pos_dist
        
        neb_data[i+1, 0] = dist_total
        neb_data[i+1, 1] = image.get_potential_energy()
        
    neb_data[:, 1] -= neb_data[:, 1].min()

    return neb_data

def main():
    # Command line options
    parser = argparse.ArgumentParser(description="Calculates the minimum energy path (MEP) between an initial and a final state using the Nudged Elastic Band method with a sGDML force field")
    parser.add_argument("model_file", help="Path to the sGDML model file")
    parser.add_argument("initial_state", help="XYZ file contaning the coordinates of the initial state")
    parser.add_argument("final_state", help="XYZ file contaning the coordinates of the final state")
    parser.add_argument("--forc_thr", help="Force convergence threshold in eV/Ang (default 0.05)", type=float)
    parser.add_argument("--n_images", help="Number of images in the elastic band, including the end points (default 10)", type=int)
    parser.add_argument("--climb", help="Use the Climbing Image scheme", action="store_true")
    parser.add_argument("--torch", help="Use PyTorch", action="store_true")
    args = parser.parse_args()
    
    # sGDML model
    model_path = args.model_file

    # Loads the initial and the final state coordinates    
    initial_xyz = args.initial_state
    final_xyz = args.final_state
    
    initial = load_xyz(initial_xyz, model_path, use_torch=args.torch)
    final = load_xyz(final_xyz, model_path, use_torch=args.torch)

    # Force convergence threshold
    if args.forc_thr:
        fmax = args.forc_thr
    else:
        fmax = 0.01

    # Number of images
    if args.n_images:
        N = args.n_images
    else:
        N = 10

    # Relaxes the end points
    local_min(initial, forc_thr=fmax)
    local_min(final, forc_thr=fmax)

    # Make a band consisting of N images
    images = [initial]
    images += [initial.copy() for i in range(N-2)]
    images += [final]
    neb = NEB(images, dynamic_relaxation=True, climb=args.climb)
    
    # Interpolate linearly the positions of the intermediate images
    neb.interpolate()
    
    # Set calculators for each intermediate image
    for image in images:
        image.set_calculator(SGDMLCalculator(model_path, use_torch=args.torch))
    
    # Nudged Elastic Band
    optimizer = MDMin(neb, trajectory="NEB.traj")
    optimizer.run(fmax=fmax)

    neb_data = energies_distances(images)

    np.savetxt("NEB.dat", neb_data)    
    write("NEB.xyz", images)

if __name__ == "__main__":
    main()
