# Supplementary material for: BIGDML—Towards accurate quantum machine learning force fields for materials
Source: Nat Commun. 2022 Jun 29;13:3733. doi: 10.1038/s41467-022-31093-x (PMC9243122; doi:10.1038/s41467-022-31093-x)
Supplement: Supplementary file 8 — Supplementary Software [file 41467_2022_31093_MOESM8_ESM.zip › BIGDML_phonon_calculations.py]

#
#                     Supplementary Software
#
#  BIGDML -- Towards Accurate Quantum Machine Learning Force Fields for Materials
#                     H.E. Sauceda et al.
#
#           Python script used for the phonon calculations
#

# Numpy
import numpy as np

# BIGDML
from sgdml.train import GDMLPredict

# ASE
from ase.units import kcal, mol

# Phonopy
from phonopy import Phonopy
from phonopy.structure.atoms import PhonopyAtoms 
from phonopy.phonon.band_structure import get_band_qpoints_and_path_connections

def main():
    # BIGDML model for bulk palladium
    model_path = "Pd_bulk_3x3x3_MD_500K-train10-sym1296.npz"
    model = np.load(model_path)
    gdml = GDMLPredict(model)
    
    # Supercell size
    n = 3 
    
    # FCC primitive cell for palladium
    primitive_cell = model["lattice"].T / n
    
    # Phonopy unit cell
    unit_cell = PhonopyAtoms(symbols=["Pd"],
                             cell=primitive_cell,
                             scaled_positions=[[0, 0, 0]])
    
    # Creates a n x n x n supercell with the atom displacements required
    # for the phonon calculations
    disp = 0.01 # Displacement given in Angstrom
    
    phonon = Phonopy(unit_cell, [[n, 0, 0], [0, n, 0], [0, 0, n]])
    phonon.generate_displacements(distance=disp)
    disp_supercells = phonon.supercells_with_displacements

    num_disp = len(disp_supercells)
    disp_positions = np.zeros([num_disp, 3*n**3])
    
    # Calculates the atomic forces using BIGDML
    for k, supercell in enumerate(disp_supercells):
        disp_positions[k] = supercell.get_positions().ravel()
    
    e, f = gdml.predict(disp_positions.ravel())
    forces = f.reshape(-1, 3) * kcal / mol
    phonon.set_forces(np.array([forces]))
    phonon.produce_force_constants()    
    
    # Gamma > X > W > W > K > Gamma > L path
    path = [[[0, 0, 0], [1/2, 0, 1/2], [1/2, 1/4, 3/4], [1/2, 1/2, 1],
             [3/8, 3/8, 3/4], [0, 0, 0], [1/2, 1/2, 1/2]]]
    labels = ["$\\Gamma$", "X", "W", "X'", "K", "$\\Gamma$", "L"]
    qpoints, connections = get_band_qpoints_and_path_connections(path, npoints=101)

    # Calculates the phonon band structure
    phonon.run_band_structure(qpoints, path_connections=connections, labels=labels)
    
    # Computes the phonon density of states
    phonon.run_mesh([100, 100, 100])
    phonon.run_total_dos(use_tetrahedron_method=False, sigma=0.05)
    
    # Plots DOS next to band structure
    phonon.plot_band_structure_and_dos().show()

if __name__ == "__main__":
    main()
